# Supplementary material for: Dietary Interventions for Gout and Effect on Cardiovascular Risk Factors: A Systematic Review
Source: Nutrients. 2019 Dec 4;11(12):2955. doi: 10.3390/nu11122955 (PMC6950134; doi:10.3390/nu11122955)
Supplement: Supplementary file 1 [file nutrients-11-02955-s001.zip]

Archive with 1 entries (1 files):
- nutrients-629959-SI.jpg
